# Supplementary material for: Gut microbiota composition in preterm infants with and without necrotizing enterocolitis: a systematic review and narrative synthesis
Source: Access Microbiol. 2025 Dec 19;7(12):001077.v3. doi: 10.1099/acmi.0.001077.v3 (PMC12720982; doi:10.1099/acmi.0.001077.v3)
Supplement: Supplementary Material 2. [file acmi-7-01077-s002.xlsx]

## Sheet: Studies File S1
Study reference	Number of samples per participant	Sampling time frame	Inclusion criteria	Exclusion criteria	Matching factor	NEC severity	Sample preservative prior to extraction	Extraction method	Sequencing platform	Sequenced regions	Primer	Alpha diversity metric/s used	Alpha diversity finding	Beta diversity metric/s used	Beta diversity finding
Mshvildadze M, Neu J, Shuster J, Theriaque D, Li N, Mai V: Intestinal microbial ecology in premature infants assessed with non–culture-based techniques. The Journal of pediatrics 2010;156:20-25.	≅ 1	Weekly (one sample was collected approximately one week (range three to nine days) before onset of NEC, DOC matched for controls)	Preterm infants with < 2000g and <32 weeks gestational age	NA	gestational age, birthweight, sample collection date	NA	no additives	Qiagen stool DNA extraction kit	454 sequencing platform	V6-V8	NA	Not reported		Weighted Unifrac	no difference
Mai V, Young CM, Ukhanova M, Wang X, Sun Y, Casella G, Theriaque D, Li N, Sharma R, Hudak M: Fecal microbiota in premature infants prior to necrotizing enterocolitis. PloS one 2011;6:e20647.	2	Weekly from admission to discharge; Collected one week before NEC onset (equivalent time in controls) and samples collected within 72 hours of NEC onset (control samples were matched to same week of life)	≤1250g and ≤32 weeks gestational age	Preterm infants with congenital malformations, gastroschisis or atresias, and infants that did not survive beyond the first week of life	gestational age, birthweight, birth center, feeding mode, date of birth +/- two months	Bell stage 2 or 3	no additives	Qiagen stool DNA extraction protocol	454 Flex chemistry	V6–V8	27F, 338R	Chao-1	no difference	Unweighted Unifrac	no difference
Normann E, Fahlén A, Engstrand L, Lilja HE: Intestinal microbial profiles in extremely preterm infants with and without necrotizing enterocolitis. Acta paediatrica 2013;102:129-136.	2 to 7	weekly for first 7 weeks of life or until NEC diagnosis	<28 weeks gestational age, born at a level III NICU in Sweden between Jun 2009-Jun 2010	NA	gestational age, mode of delivery, and sex	Bell stage 2 or 3	NA	Ultra clean faecal DNA isolation kit	454 sequencing platform	V3–V4	NA	Shannon	no difference	Unifrac (not specified if weighted or unweighted)	no difference
Claud EC, Keegan KP, Brulc JM, Lu L, Bartels D, Glass E, Chang EB, Meyer F, Antonopoulos DA: Bacterial community structure and functional contributions to emergence of health or necrotizing enterocolitis in preterm infants. Microbiome 2013;1:1-11.	NA	almost weekly during the first 10 weeks of life	NA	NA	gestational age, sample collection time	NA	immediately frozen	MagNA Pure Compact System (Roche Applied Science)	454 sequencing platform (Subset of samples underwent shotgun sequencing using S-FLX LR70 and XLR70 sequencing chemistry and the Illumina GAIIx platform)	V3–V4	338F and 802R	Not performed		Unweighted Unifrac. Differences assessed using ANOSIM	difference
Morrow AL, Lagomarcino AJ, Schibler KR, Taft DH, Yu Z, Wang B, Altaye M, Wagner M, Gevers D, Ward DV: Early microbial and metabolomic signatures predict later onset of necrotizing enterocolitis in preterm infants. Microbiome 2013;1:1-16.	1 to 2	≅ every 5 days (≅2 samples in each of the following two time points: postnatal age of 4 to 9 days and postnatal age of 10 to 16 days)	<29 weeks gestational age and <1,200g	Preterm infants with congenital anomalies and not expected to survive beyond 1 week of postnatal life	Unclear	Modified Bell stage 2 or 3	thioglycollate	phenol-chloroform, QiaAmp DNA stool kit	454 sequencing platform	V3–V5	515 F/806R	Chao-1 Simpson	lower in NEC cases	Weighted Unifrac	no difference
Torrazza RM, Ukhanova M, Wang X, Sharma R, Hudak ML, Neu J, Mai V: Intestinal microbial ecology and environmental factors affecting necrotizing enterocolitis. PloS one 2013;8:e83304.	Up to 3	Weekly from meconium continuing until discharge (Analysed samples were those collected 2 weeks before NEC, 1 week before NEC, and closest to NEC diagnosis. Control samples were matched to the same week of life)	≤32 weeks gestational age without major congenital anomalies or malformations	NA	postmenstrual age, birth weight, hospital of birth, and date of birth	NA	NA	modified Qiagen stool DNA extraction protocol with bead beating	454 sequencing platform	V1-V3	27F: AGAGTTTGATCCTGGCTCA / 533R: TTACCGCGGCTGCTGGCAC	Chao-1	no difference	Weighted Unifrac	difference
Cassir, N, Benamar, S, Khalil, JB, Croce, O, Saint-Faust, M, Jacquot, A, Million, M, Azza, S, Armstrong, N, Henry, M, Jardot, P, Robert, C, Gire, C, Lagier, JC, Chabriere, E, Ghigo, E, Marchandin, H, Sartor, C, Boutte, P, Cambonie, G, Simeoni, U, Raoult, D, La Scola, B. Clostridium butyricum Strains and Dysbiosis Linked to Necrotizing Enterocolitis in Preterm Neonates. Clin Infect Dis. 2015; 61(7…	1	The day of the symptom onset for NEC cases. Control samples were matched to the same	NA	NA	sex, gestational age, birth weight, days of life, type of feeding, mode of delivery, and duration of previous antibiotic therapy	Bell stage 2 or 3	NA	NA	454 sequencing platform	V6	NA	Shannon Chao-1	lower in NEC cases	Not performed
Sim K, Shaw AG, Randell P, Cox MJ, McClure ZE, Li M-S, Haddad M, Langford PR, Cookson WO, Moffatt MF: Dysbiosis anticipating necrotizing enterocolitis in very premature infants. Clinical infectious diseases 2015;60:389-397.	NA	Weekly, where possible 8 samples in the 2 weeks prior to NEC onset	< 2000g and <32 weeks gestational age. Controls had no NEC or bloodstream infection/sepsis diagnosis during admission	NA	delivery mode, admission hospital, antibiotic use	Bell stage 2 or 3	NA	FastDNA SPIN Kit for Soil	454 sequencing platform	V3–V5	357F - CCTACGGGAGGCAGCAG, 926Rb -CCGTCAATTYMTTTRAGT (Bifidobacterium optimised primers)	Shannon	no difference	Not performed
McMurtry VE, Gupta RW, Tran L, Blanchard EE, Penn D, Taylor CM, Ferris MJ: Bacterial diversity and Clostridia abundance decrease with increasing severity of necrotizing enterocolitis. Microbiome 2015;3:1-8.	1	Collected from 1 to 5 days prior to NEC diagnosis or day of diagnosis. Samples from controls were serially collected on basis of age, GA and BW	≤1500g and/or ≤34 weeks gestational age	NA	gestational age, birthweight	Bell stage ≥2, and/or by pathology evidence of mucosal inflammation/ obliteration and ischemia/ hemorrhagic necrosis	nucleic acid preservative	Qiagen QIAamp mini kit	454 sequencing platform	V1-V3	27 F: GAGTTTGATCNTGGCTCAG / 519R: GWNTTACNGCGGCKGCTG	Chao-1 Shannon	lower in NEC cases	Unweighted Unifrac. Differences assessed using ANOSIM	no difference
Zhou Y, Shan G, Sodergren E, Weinstock G, Walker WA, Gregory KE: Longitudinal analysis of the premature infant intestinal microbiome prior to necrotizing enterocolitis: a case-control study. PloS one 2015;10:e0118632.	≅ 7	≅ every 3 days during the first two months of life or until discharge, whichever came first	NA	Preterm infants with spontaneous intestinal perforation	gestational age, temporal proximity to NEC cases, and age at faecal sample collection (+/- 2 days)	Bell stage 2 or 3	NA	QIAgen QIAamp DNA Stool Minikit in QIAcube	454 sequencing platform	V3–V5	357F: 5'-CCTACGGGAGGCAGCAG-3') / 926R: 5'- CCGTCAATTCMTTTRAGT-3'	Shannon Richness	lower in NEC cases	Bray-Curtis dissimilarity. Differences assessed using PERMANOVA	distinct difference in early samples, but not in later samples
Heida FH, van Zoonen AG, Hulscher JB, Te Kiefte BJ, Wessels R, Kooi EM, Bos AF, Harmsen HJ, de Goffau MC: A necrotizing enterocolitis-associated gut microbiota is present in the meconium: results of a prospective study. Clinical Infectious Diseases 2016;62:863-870.	≅3	Weekly (twice a week), First fecal sample (meconium) and the 2 samples preceding NEC development where available	<32 weeks gestational age	Infants with congenital intestinal disorders	gestational age, birthweight, and samples were match on postnatal age at collection	Bell’s stage ≥2	NA	Repeated bead beating in the presence of high concentrations of sodium dodecyl sulfate (SDS), salt, and EDTA, and with subsequent DNA purification by QIA® columns	Illumina MiSeq	V3–V4	341F , 806R	Simpson	no difference	Principal component analysis was used to assess differences in groups	no difference
Stewart CJ, Embleton ND, Marrs EC, Smith DP, Nelson A, Abdulkadir B, Skeath T, Petrosino JF, Perry JD, Berrington JE: Temporal bacterial and metabolic development of the preterm gut reveals specific signatures in health and disease. Microbiome 2016;4:1-10.	NA	NA	NA	NA	gestational age (+/- 1 week), birth weight, delivery mode	NA	NA	PowerLyzer™ PowerSoil® DNA Isolation Kit	Illumina MiSeq	V4	NA	Shannon Observed OTUs	lower over time in NEC cases	Not performed
Ward DV, Scholz M, Zolfo M, Taft DH, Schibler KR, Tett A, Segata N, Morrow AL: Metagenomic sequencing with strain-level resolution implicates uropathogenic E. coli in necrotizing enterocolitis and mortality in preterm infants. Cell reports 2016;14:2912-2924.	NA	Samples were collected between days 3 to 22 of life and grouped into the following timepoints: 3 to 9 days, 10 to 16 days, 17 to 22 days	NA	Infants with congenital anomalies or spontaneous intestinal perforation	NA	Bell stage 2 or 3	TE buffer	QIAGEN AllPrep DNA/RNA Mini Kit	Illumina HiSeq	NA	NA	Shannon	no difference	Not performed
Warner BB, Deych E, Zhou Y, Hall-Moore C, Weinstock GM, Sodergren E, Shaikh N, Hoffmann JA, Linneman LA, Hamvas A: Gut bacteria dysbiosis and necrotising enterocolitis in very low birthweight infants: a prospective case-control study. The Lancet 2016;387:1928-1936.	NA	all stools from NEC cases up to and including the day before NEC diagnosis or DOL 60 (whichever was first) and all stools from controls up to DOL 30, and then every third stool up to and including DOL 60.	Infants <1500g expecting to survive beyond 1 week	Infants with complex congenital heart disease or spontaneous intestinal perforation without radiographic evidence of NEC	gestational age, birthweight	Bell stage 2 or 3	NA	COBAS AmpliPrep/MoBio PowerSoil DNA Isolation Kit	454 sequencing platform	V3-V5	357F / 926R	Shannon	lower	Not performed
Dobbler PT, Procianoy RS, Mai V, Silveira RC, Corso AL, Rojas BS, Roesch LF: Low microbial diversity and abnormal microbial succession is associated with necrotizing enterocolitis in preterm infants. Frontiers in microbiology 2017;8:2243.	NA	Weekly from first meconium untill the first 5 weeks of life or NEC diagnosis	<32 weeks gestational age and non-sepsis preterm infants.	Preterm infants with congenital malformations, mothers with HIV or congenital infections, recreational drug use or alcohol dependency	gestational age, birthweight, delivery mode, antibiotic use	NA	immediately stored in liquid nitrogen	QIAamp Fast DNA Stool Mini Kit	Ion Torrent	V4	515 F/806R	Shannon	lower in NEC cases	Not performed*
Ravi A, Estensmo ELF, Abée-Lund TML, Foley SL, Allgaier B, Martin CR, Claud EC, Rudi K: Association of the gut microbiota mobilome with hospital location and birth weight in preterm infants. Pediatric Research 2017;82:829-838.	NA	NA	NA	NA	None	Bell stage >2	immediately frozen	MagNA Pure Compact System (all samples) and QIAamp DNA Stool mini kit (58 samples)	Illumina MiSeq	V3–V4 (Shotgun metagenomics was also performed)	341F: TCCTACGGGAGGCAGCAGT / 806R: GGACTACCAGGGTATCTAATCCTGTT	Observed species	no difference	Metric used not specified	difference
Rozé J-C, Ancel P-Y, Lepage P, Martin-Marchand L, Al Nabhani Z, Delannoy J, Picaud J-C, Lapillonne A, Aires J, Durox M: Nutritional strategies and gut microbiota composition as risk factors for necrotizing enterocolitis in very-preterm infants. The American journal of clinical nutrition 2017;106:821-830.	Up to 3	Days 7 and 28, and at the time of hospital discharge for controls, NEC samples were collected at diagnosis (the first stool issued after the diagnosis)	NA	Infants with spontaneous intestinal perforation	gestational age, propensity score	Bell stage 2 or 3	Samples were placed into 2 tubes. One tube for culture had brain-heart infusion broth with 15% glycerol, the second tube for 16S rRNA gene sequencing was immediately frozen	International Human Microbiome Standards protocol SOP07	454-pyrosequencing	V3–V4	V3fwd: TACGGRAGGCAGCAG / V4rev: GGACTACCAGGGTATCTAAT	Not performed		Not performed
Wandro S, Osborne S, Enriquez C, Bixby C, Arrieta A, Whiteson K: The microbiome and metabolome of preterm infant stool are personalized and not driven by health outcomes, including necrotizing enterocolitis and late-onset sepsis. Msphere 2018;3:e00104-00118.	1 to 7	Over the first six weeks of life between days 7 and 75 of life	VLBW infants <32 weeks gestational age, 620-1570g	Infants with fewer than three longitudinal samples	None	varied	no preservative	Zymo fecal DNA miniprep kit	Illumina MiSeq	V3–V4	341F: 5-'CCTACGGGNGGCWGCAG-3' /805R: 5'-GACTACHVGGGTATCTAATCC-3'	Shannon	no difference	Weighted Unifrac. Differences assessed using PERMANOVA	no difference
Feng, J, He, Y, Liu, D, Li, L, Chen, J, Yu, J. The constitution and functional prediction of the microbiota in necrotizing enterocolitis with a gestational age of over 28 weeks. Medicine (Baltimore). 2019; 98(40):e17206	1	Approximately 10 hrs after a diagnosis of NEC. Control samples collected on the same postnatal day	>28 week gestational age	Infants with congenital diseases	gestational age, birth weight, date of birth (+/−2 months), mode of delivery, and feeding patterns	Bell stage 2 or 3	immediately frozen	QIAamp FAST DNA Stool Mini-Kit	Illumina MiSeq	V3–V4	338F (5’-ACTCCTACGG-GAGGCAGCA-3’) / 806R (5’-GGACTACHVGGGTWTCTAAT-3’)	Chao Richness	no difference	Unifrac (not specified if weighted or unweighted)	no difference
Gopalakrishna KP, Macadangdang BR, Rogers MB, Tometich JT, Firek BA, Baker R, Ji J, Burr AH, Ma C, Good M: Maternal IgA protects against the development of necrotizing enterocolitis in preterm infants. Nature medicine 2019;25:1110-1115.	NA	Longitudinal samples before the onset of NEC	Infants with availability of longitudinal samples prior to NEC and developed disease prior to 40 days post-delivery.	Preterm infants with confirmed/suspected bacteremia or other infections	gestational age	NA	NA	MO BIO PowerSoil DNA Isolation kit	Illumina MiSeq	V4	F: ACTCCTACGGGAGGCAGCAGT / R: ATTACCGCGGCTGCTGGC	Shannon	lower over time in NEC cases, although not directly compared between cases and controls	Not performed
Itani T, Ayoub Moubareck C, Mangin I, Butel MJ, Karam Sarkis D: Individual variations in intestinal microbiota were higher in preterm infants with necrotising enterocolitis than healthy controls. Acta Paediatrica 2019;108:2294-2295.	NA	before NEC, within 72 h, 7‐10 days after NEC	NA	NA	gestational age	Bell stage 2 or 3	NA	Bead beating and phenol/chloroform method	Illumina MiSeq	V3–V4	F343: CTTTCCCTACACGACGCTCTTCCGATCTTACGGRAGGCAGCAG / R784: GGAGTTCAGACGTGTGCTCTTCCGATCTTACCAGGGTATCTAATCCT	Chao-1 Shannon Observed species	lower in NEC cases	Unweighted Unifrac. Differences assessed using multivariate anova	difference
Liu J, Li Y, Feng Y, Pan L, Xie Z, Yan Z, Zhang L, Li M, Zhao J, Sun J: Patterned progression of gut microbiota associated with necrotizing enterocolitis and late onset sepsis in preterm infants: a prospective study in a Chinese neonatal intensive care unit. PeerJ 2019;7:e7310.	6 to 18 samples per NEC and 4 to 10 per control	Weekly (Attempted daily sampling but had max 7 days between consecutive samples. Samples were collected between days 1 and 69 of life)	Preterm infants with > 950g and <33 weeks gestational age. Controls additionally defined as infants with no infectious complications	Infants with early-onset sepsis, hepatic diseases, renal impairment, intestinal obstruction, need for major cardiovascular or abdominal surgeries, antibiotic use, bloody stools at admission, > 5 days old at admission	NA	Bell stage 2 or 3	no additives	E.Z.N.A. Soil DNA Kit	Illumina MiSeq	V3–V4	338F: 5′- ACTCCTA+T11:U11CGGGAGGCAGCA-3′ / 806R (5′-GGACTACHVGGGTWTCTAAT-3′	Shannon Species richness	no difference	Weighted Unifrac.	difference
Olm MR, Bhattacharya N, Crits-Christoph A, Firek BA, Baker R, Song YS, Morowitz MJ, Banfield JF: Necrotizing enterocolitis is preceded by increased gut bacterial replication, Klebsiella, and fimbriae-encoding bacteria. Science advances 2019;5:eaax5727.	≅ 7	Over the first month of life	NA	NA	Infants matched on gestational age and calendar date. Pre-NEC and control samples were matched on gestational age, day of life and antibiotic use	NA	NA	MoBio PowerSoil DNA isolation kit	Illumina HiSeq	NA	NA	Shannon Species richness	no difference	Weighted Unifrac	no difference
Brehin C, Dubois D, Dicky O, Breinig S, Oswald E, Serino M: Evolution of gut microbiome and metabolome in suspected necrotizing enterocolitis: a case-control study. Journal of clinical medicine 2020;9:2278.	NA	Samples were collected in the first week of life and once a week till the end of the hospitalization (the day of collection ranged from day 1 to day 68 of life)	<34 weeks gestational age and neonatologist diagnosed NEC	Infants with congenital cardiopathy- spontaneous intestinal perforation without radiographic evidence of NEC	gestational age (+/- 1 week), birthweight, antibiotic use (maternal and infant), delivery mode	Bell stage 1	20% glycerol/Lysogeny Broth	QIAamp DNA mini stool kit	Illumina MiSeq	V3–V4	357wf / 785R	Chao-1 Evenness Shannon Simpson Dominace Berger-Parker Fisher alpha Equiitability Margalef Menhinick Brillouin	lower in early samples from NEC cases but no difference in samples collected later	Metric used not specified	distinct difference in early samples, but not in later samples
Lindberg TP, Caimano MJ, Hagadorn JI, Bennett EM, Maas K, Brownell EA, Matson AP: Preterm infant gut microbial patterns related to the development of necrotizing enterocolitis. The Journal of Maternal-Fetal & Neonatal Medicine 2020;33:349-358.	NA	Every week from the first bowel movement until discharge (prior to NEC diagnosis for cases)	<30 weeks gestational age Parents were English or Spanish speaking	Infants with congenital malformation of the intestine (gastroschisis or atresia), poor medical prognosis	gestational age, birthweight, mode of delivery, sex, predominant enteral nutrition (samples were time matched between cases and controls)	Bell stage 2 or 3	NA	MoBio Power Soil kit	Illumina MiSeq	V4	515 F / 806 R	Gini-Simpson	no difference	Bray-Curtis dissimilarity	difference
Masi AC, Embleton ND, Lamb CA, Young G, Granger CL, Najera J, Smith DP, Hoffman KL, Petrosino JF, Bode L: Human milk oligosaccharide DSLNT and gut microbiome in preterm infants predicts necrotising enterocolitis. Gut 2021;70:2273-2282.	NA	Day of life 0 - 60	NA	NA	gestational age, birthweight, availability of milk sample	NA	NA	Dneasy PowerSoil Kit	HiSeq X Ten	NA	NA	Shannon Richness	lower in NEC cases	Bray-Curtis dissimilarity. Differences assessed using PERMANOVA	no difference
Fu X, Li S, Jiang Y, Hu X, Wu H: Necrotizing Enterocolitis and Intestinal Microbiota: The Timing of Disease and Combined Effects of Multiple Species. Front Pediatr 2021;9:657349.	NA	Within 48 h of birth then weekly until discharge, In NEC cases sample collection continued until 1–2 weeks after treatment or 28 days from birth	≤33 weeks gestational age and preterms with incomplete meconium excretion	Infants with congenital intestinal malformations, serious malformations, fetal gastroschisis and intestinal atresia, Spontaneous intestinal perforation, Probiotic usage before the first sample collection, Incomplete clinical data	gestational age, delivery and feeding mode, antibiotic use, and other diseases	Bell stage 2 or 3	NA	NA	Illumina NovaSeqPE250	V3–V4	338F: 5′- ACTCCTACGGGAGGCAGCA-3′ / 806R (5′-GGACTACHVGGGTWTCTAAT-3′	Chao-1 Shannon Good's coverage Pielou's evenness	higher	Unweighted Unifrac. Differences assessed using ANOSIM	difference
Shaw AG, Sim K, Rose G, Wooldridge DJ, Li M-S, Misra RV, Gharbia S, Kroll JS: Premature neonatal gut microbial community patterns supporting an epithelial TLR-mediated pathway for necrotizing enterocolitis. BMC microbiology 2021;21:1-11.	1	From admission to discharge (closest sample prior to NEC diagnosis day, the sample from control matched to the day of life)	NA	NA	gestational age, delivery mode, antibiotic use, sample collection time	NA	NA	NEBNext dsDNA fragmentase kit	Illumina NextSeq 500	NA	NA	Not performed		Not performed*
NA=not applicable or not reported
ANOSIM = analysis of similarity
PERMANOVA = permutational mutivariate analysis of variance
* differences between NEC and control infants not examined/reported
